# Supplementary material for: Efficient strategy for the molecular diagnosis of intractable early-onset epilepsy using targeted gene sequencing
Source: BMC Med Genomics. 2018 Feb 1;11:6. doi: 10.1186/s12920-018-0320-7 (PMC5796507; doi:10.1186/s12920-018-0320-7)
Supplement: Additional file 1: Table S1. — List of 172 targeted genes included in the epilepsy panel. Table S2. Clinical and demographic information of the patients. Table S3. Quality control matrices of NGS test results for all patients in this study. Table S4. Diagnostic yield of targeted NGS according to types of epilepsy syndrome. Table S5. Clinical factors associated with genetic abnormalities. (XLSX 31 kb) [file 12920_2018_320_MOESM1_ESM.xlsx]

## Sheet: SuppleTable1
Supplementary Table S1. List of 172 targeted genes included in the epilepsy panel
Gene	OMIM	Full name	Cytogenetic location
AARS	601065	ALANYL-tRNA SYNTHETASE	16q22.1
ABAT	137150	4-AMINOBUTYRATE AMINOTRANSFERASE	16p13.2
ACADL	609576	ACYL-CoA DEHYDROGENASE, LONG-CHAIN	2q34
ACADM	607008	ACYL-CoA DEHYDROGENASE, MEDIUM-CHAIN	1p31.1
ACADS	606885	ACYL-CoA DEHYDROGENASE, SHORT-CHAIN	12q24.31
ACY1	104620	AMINOACYLASE 1	3p21.2
ADGRV1	602851	ADHESION G PROTEIN-COUPLED RECEPTOR V1	5q14.3
ADSL	608222	ADENYLOSUCCINATE LYASE	22q13.1
ALAD	125270	DELTA-AMINOLEVULINATE DEHYDRATASE	9q32
ALAS2	301300	DELTA-AMINOLEVULINATE SYNTHASE 2	Xp11.21
ALDH4A1	606811	ALDEHYDE DEHYDROGENASE, FAMILY 4, SUBFAMILY A, MEMBER 1	1p36.13
ALDH7A1	107323	ALDEHYDE DEHYDROGENASE 7 FAMILY, MEMBER A1	5q23.2
ALG13	300776	ASPARAGINE-LINKED GLYCOSYLATION 13	Xq23
ALPL	171760	ALKALINE PHOSPHATASE, LIVER	1p36.12
AMT	238310	AMINOMETHYLTRANSFERASE	3p21.31
ARHGEF15	608504	RHO GUANINE NUCLEOTIDE EXCHANGE FACTOR 15	17p13.1
ARHGEF9	300429	RHO GUANINE NUCLEOTIDE EXCHANGE FACTOR 9	Xq11.1
ARX	300382	ARISTALESS-RELATED HOMEOBOX, X-LINKED	Xp21.3
ASNS	108370	ASPARAGINE SYNTHETASE	7q21.3
ASPM	605481	ABNORMAL SPINDLE-LIKE, MICROCEPHALY-ASSOCIATED	1q31.3
ATP13A2	610513	ATPase, TYPE 13A2	1p36.13
ATP6AP2	300556	ATPase, H+ TRANSPORTING, LYSOSOMAL, ACCESSORY PROTEIN 2	Xp11.4
BRAT1	614506	BRCA1-ASSOCIATED ATM ACTIVATOR 1	7p22.3
BTD	609019	BIOTINIDASE	3p25.1
CACNA1A	601011	CALCIUM CHANNEL, VOLTAGE-DEPENDENT, P/Q TYPE, ALPHA-1A SUBUNIT	19p13.13
CACNB4	601949	CALCIUM CHANNEL, VOLTAGE-DEPENDENT, BETA-4 SUBUNIT	2q23.3
CASK	300172	CALCIUM/CALMODULIN-DEPENDENT SERINE PROTEIN KINASE	Xp11.4
CASR	601199	CALCIUM-SENSING RECEPTOR	3q13.3-q21.1
CBS	613381	CYSTATHIONINE BETA-SYNTHASE	21q22.3
CDKL5	300203	CYCLIN-DEPENDENT KINASE-LIKE 5	Xp22.13
CHD2	602119	CHROMODOMAIN HELICASE DNA-BINDING PROTEIN 2	15q26.1
CHRNA2	118502	CHOLINERGIC RECEPTOR, NEURONAL NICOTINIC, ALPHA POLYPEPTIDE 2	8p21.2
CHRNA4	118504	CHOLINERGIC RECEPTOR, NEURONAL NICOTINIC, ALPHA POLYPEPTIDE 4	20q13.33
CHRNA7	118511	CHOLINERGIC RECEPTOR, NEURONAL NICOTINIC, ALPHA POLYPEPTIDE 7	15q13.3
CHRNB2	118507	CHOLINERGIC RECEPTOR, NEURONAL NICOTINIC, BETA POLYPEPTIDE 2	1q21.3
CLCN4	302910	CHLORIDE CHANNEL 4	Xp22.2
CLN3	607042	CLN3 GENE	16p12.1
CLN5	608102	CLN5 GENE	13q22.3
CLN6	606725	CLN6 GENE	15q23
CLN8	607837	CLN8 GENE	8p23.3
CNTNAP2	604569	CONTACTIN-ASSOCIATED PROTEIN-LIKE 2	7q35-q36
COL4A1	120130	COLLAGEN, TYPE IV, ALPHA-1	13q34
CPOX	612732	COPROPORPHYRINOGEN OXIDASE	3q11.2
CPT1A	600528	CARNITINE PALMITOYLTRANSFERASE I, LIVER	11q13.3
CPT1B	601987	CARNITINE PALMITOYLTRANSFERASE I, MUSCLE	22q13.33
CPT2	600650	CARNITINE PALMITOYLTRANSFERASE II	1p32.3
CSTB	601145	CYSTATIN B	21q22.3
CTSD	116840	CATHEPSIN D	11p15.5
CTSF	603539	CATHEPSIN F	11q13.2
DNAJC5	611203	DNAJ/HSP40 HOMOLOG, SUBFAMILY C, MEMBER 5	20q13.33
DNM1	602377	DYNAMIN 1	9q34.11
DOCK7	615730	DEDICATOR OF CYTOKINESIS 7	1p31.3
DYRK1A	600855	DUAL-SPECIFICITY TYROSINE PHOSPHORYLATION-REGULATED KINASE 1A	21q22.13
EEF1A2	602959	EUKARYOTIC TRANSLATION ELONGATION FACTOR 1, ALPHA-2	20q13.33
EPM2A	607566	EPM2A GENE	6q24.3
FARS2	611592	PHENYLALANYL-tRNA SYNTHETASE 2, MITOCHONDRIAL	6p25.1
FECH	612386	FERROCHELATASE	18q21.31
FOLR1	136430	FOLATE RECEPTOR 1, ADULT	11q13.4
FOXG1	164874	FORKHEAD BOX G1	14q12
GABBR2	607340	GAMMA-AMINOBUTYRIC ACID B RECEPTOR 2	9q22.33
GABRA1	137160	GAMMA-AMINOBUTYRIC ACID RECEPTOR, ALPHA-1	5q34
GABRB3	137192	GAMMA-AMINOBUTYRIC ACID RECEPTOR, BETA-3	15q12
GABRG2	137164	GAMMA-AMINOBUTYRIC ACID RECEPTOR, GAMMA-2	5q34
GAMT	601240	GUANIDINOACETATE METHYLTRANSFERASE	19p13.3
GATM	602360	L-ARGININE:GLYCINE AMIDINOTRANSFERASE	15q21.1
GCSH	238330	GLYCINE CLEAVAGE SYSTEM H PROTEIN	16q23.2
GLDC	238300	GLYCINE DECARBOXYLASE	9p24.1
GNAO1	139311	GUANINE NUCLEOTIDE-BINDING PROTEIN, ALPHA-ACTIVATING ACTIVITY POLYPEPTIDE O	16q13
GOSR2	604027	GOLGI SNAP RECEPTOR COMPLEX MEMBER 2	17q21.32
GRIN1	138249	GLUTAMATE RECEPTOR, IONOTROPIC, N-METHYL-D-ASPARTATE, SUBUNIT 1	9q34.3
GRIN2A	138253	GLUTAMATE RECEPTOR, IONOTROPIC, N-METHYL-D-ASPARTATE, SUBUNIT 2A	16p13.2
GRIN2B	138252	GLUTAMATE RECEPTOR, IONOTROPIC, N-METHYL-D-ASPARTATE, SUBUNIT 2B	12p13.1
GRN	138945	GRANULIN PRECURSOR	17q21.31
HADH	601609	3-HYDROXYACYL-CoA DEHYDROGENASE	4q25
HADHA	600890	HYDROXYACYL-CoA DEHYDROGENASE/3-KETOACYL-CoA THIOLASE/ENOYL-CoA HYDRATASE, ALPHA SUBUNIT	2p23.3
HCN1	602780	HYPERPOLARIZATION-ACTIVATED CYCLIC NUCLEOTIDE-GATED POTASSIUM CHANNEL 1	5p12
HCN4	605206	HYPERPOLARIZATION-ACTIVATED CYCLIC NUCLEOTIDE-GATED POTASSIUM CHANNEL 4	15q24.1
HFE	613609	HFE GENE	6p22.2
HLCS	609018	HOLOCARBOXYLASE SYNTHETASE	21q22.13
HMBS	609806	HYDROXYMETHYLBILANE SYNTHASE	11q23.3
HNRNPU	602869	HETEROGENEOUS NUCLEAR RIBONUCLEOPROTEIN U	1q44
IQSEC2	300522	IQ MOTIF- AND SEC7 DOMAIN-CONTAINING PROTEIN 2	Xp11.22
KANSL1	612452	KAT8 REGULATORY NSL COMPLEX, SUBUNIT 1	17q21.31
KCNA1	176260	POTASSIUM CHANNEL, VOLTAGE-GATED, SHAKER-RELATED SUBFAMILY, MEMBER 1	12p13.32
KCNA2	176262	POTASSIUM CHANNEL, VOLTAGE-GATED, SHAKER-RELATED SUBFAMILY, MEMBER 2	1p13.3
KCNB1	600397	POTASSIUM CHANNEL, VOLTAGE-GATED, SHAB-RELATED SUBFAMILY, MEMBER 1	20q13.13
KCNC1	176258	POTASSIUM CHANNEL, VOLTAGE-GATED, SHAW-RELATED SUBFAMILY, MEMBER 1	11p15.1
KCNH5	605716	POTASSIUM CHANNEL, VOLTAGE-GATED, SUBFAMILY H, MEMBER 5	14q23.2
KCNJ10	602208	POTASSIUM CHANNEL, INWARDLY RECTIFYING, SUBFAMILY J, MEMBER 10	1q23.2
KCNJ11	600937	POTASSIUM CHANNEL, INWARDLY RECTIFYING, SUBFAMILY J, MEMBER 11	11p15.1
KCNMA1	600150	POTASSIUM CHANNEL, CALCIUM-ACTIVATED, LARGE CONDUCTANCE, SUBFAMILY M, ALPHA MEMBER 1	10q22.3
KCNQ2	602235	POTASSIUM CHANNEL, VOLTAGE-GATED, KQT-LIKE SUBFAMILY, MEMBER 2	20q13.33
KCNQ3	602232	POTASSIUM CHANNEL, VOLTAGE-GATED, KQT-LIKE SUBFAMILY, MEMBER 3	8q24.22
KCNT1	608167	POTASSIUM CHANNEL, SUBFAMILY T, MEMBER 1	9q34.3
KCTD7	611725	POTASSIUM CHANNEL TETRAMERIZATION DOMAIN-CONTAINING PROTEIN 7	7q11.21
KPNA7	614107	KARYOPHERIN ALPHA-7	7q22.1
LGI1	604619	LEUCINE-RICH GENE, GLIOMA-INACTIVATED, 1	10q23.33
LIAS	607031	LIPOIC ACID SYNTHASE	4p14
MAGI2	606382	MEMBRANE-ASSOCIATED GUANYLATE KINASE, WW AND PDZ DOMAINS-CONTAINING, 2	7q21.11
MBD5	611472	METHYL-CpG-BINDING DOMAIN PROTEIN 5	2q23.1
MECP2	300005	METHYL-CpG-BINDING PROTEIN 2	Xq28
MEF2C	600662	MADS BOX TRANSCRIPTION ENHANCER FACTOR 2, POLYPEPTIDE C	5q14.3
MFSD8	611124	MAJOR FACILITATOR SUPERFAMILY DOMAIN-CONTAINING PROTEIN 8	4q28.2
MMADHC	611935	MMADHC GENE	2q23.2
MTHFR	607093	5,10-METHYLENETETRAHYDROFOLATE REDUCTASE	1p36.22
MTR	156570	5-METHYLTETRAHYDROFOLATE-HOMOCYSTEINE S-METHYLTRANSFERASE	1q43
MTRR	602568	METHIONINE SYNTHASE REDUCTASE	5p15.31
NECAP1	611623	NECAP ENDOCYTOSIS-ASSOCIATED PROTEIN 1	12p13.31
NHLRC1	608072	NHL REPEAT-CONTAINING 1 GENE	6p22.3
NRXN1	600565	NEUREXIN I	2p16.3
OPHN1	300127	OLIGOPHRENIN 1	Xq12
PAH	612349	PHENYLALANINE HYDROXYLASE	12q23.2
PC	608786	PYRUVATE CARBOXYLASE	11q13.2
PCDH19	300460	PROTOCADHERIN 19	Xq22.1
PHGDH	606879	PHOSPHOGLYCERATE DEHYDROGENASE	1p12
PIGA	311770	PHOSPHATIDYLINOSITOL GLYCAN ANCHOR BIOSYNTHESIS CLASS A PROTEIN	Xp22.2
PIGQ	605754	PHOSPHATIDYLINOSITOL GLYCAN ANCHOR BIOSYNTHESIS CLASS Q PROTEIN	16p13.3
PLCB1	607120	PHOSPHOLIPASE C, BETA-1	20p12.3
PNKP	605610	POLYNUCLEOTIDE KINASE 3-PRIME PHOSPHATASE	19q13.33
PNPO	603287	PYRIDOXAMINE 5-PRIME-PHOSPHATE OXIDASE	17q21.32
POLG	174763	POLYMERASE, DNA, GAMMA	15q26.1
PPOX	600923	PROTOPORPHYRINOGEN OXIDASE	1q23.3
PPT1	600722	PALMITOYL-PROTEIN THIOESTERASE 1	1p34.2
PRICKLE1	608500	PRICKLE, DROSOPHILA, HOMOLOG OF, 1	12q12
PRICKLE2	608501	PRICKLE, DROSOPHILA, HOMOLOG OF, 2	3p14.1
PRODH	606810	PROLINE DEHYDROGENASE (OXIDASE) 1	22q11.21
PRRT2	614386	PROLINE-RICH TRANSMEMBRANE PROTEIN 2	16p11.2
PURA	600473	PURINE-RICH ELEMENT-BINDING PROTEIN A	5q31.3
QARS	603727	GLUTAMINYL-tRNA SYNTHETASE	3p21.31
SCARB2	602257	SCAVENGER RECEPTOR CLASS B, MEMBER 2	4q21.1
SCN1A	182389	SODIUM CHANNEL, NEURONAL TYPE I, ALPHA SUBUNIT	2q24.3
SCN1B	600235	SODIUM CHANNEL, VOLTAGE-GATED, TYPE I, BETA SUBUNIT	19q13.11
SCN2A	182390	SODIUM CHANNEL, VOLTAGE-GATED, TYPE II, ALPHA SUBUNIT	2q24.3
SCN3A	182391	SODIUM CHANNEL, VOLTAGE-GATED, TYPE III, ALPHA SUBUNIT	2q24.3
SCN8A	600702	SODIUM CHANNEL, VOLTAGE-GATED, TYPE VIII, ALPHA SUBUNIT	12q13.13
SCN9A	603415	SODIUM CHANNEL, VOLTAGE-GATED, TYPE IX, ALPHA SUBUNIT	2q24.3
SETBP1	611060	SET-BINDING PROTEIN 1	18q12.3
SIK1	605705	SALT-INDUCIBLE KINASE 1	21q22.3
SLC13A5	608305	SOLUTE CARRIER FAMILY 13 (SODIUM-DEPENDENT CITRATE TRANSPORTER), MEMBER 5	17p13.1
SLC19A3	606152	SOLUTE CARRIER FAMILY 19 (THIAMINE TRANSPORTER), MEMBER 3	2q36.3
SLC22A5	603377	SOLUTE CARRIER FAMILY 22 (ORGANIC CATION TRANSPORTER), MEMBER 5	5q31.1
SLC25A20	613698	SOLUTE CARRIER FAMILY 25 (CARNITINE/ACYLCARNITINE TRANSLOCASE), MEMBER 20	3p21.31
SLC25A22	609302	SOLUTE CARRIER FAMILY 25 (MITOCHONDRIAL CARRIER, GLUTAMATE), MEMBER 22	11p15.5
SLC25A29	615064	SOLUTE CARRIER FAMILY 25 (CARNITINE/ACYLCARNITINE TRANSLOCASE), MEMBER 29	14q32.2
SLC2A1	138140	SOLUTE CARRIER FAMILY 2 (FACILITATED GLUCOSE TRANSPORTER), MEMBER 1	1p34.2
SLC46A1	611672	SOLUTE CARRIER FAMILY 46 (FOLATE TRANSPORTER), MEMBER 1	17q11.2
SLC6A1	137165	SOLUTE CARRIER FAMILY 6 (NEUROTRANSMITTER TRANSPORTER, GABA), MEMBER 1	3p25.3
SLC6A8	300036	SOLUTE CARRIER FAMILY 6 (NEUROTRANSMITTER TRANSPORTER, CREATINE), MEMBER 8	Xq28
SLC9A6	300231	SOLUTE CARRIER FAMILY 9, MEMBER 6	Xq26.3
SMARCA2	600014	SWI/SNF-RELATED, MATRIX-ASSOCIATED, ACTIN-DEPENDENT REGULATOR OF CHROMATIN, SUBFAMILY A, MEMBER 2	9p24.3
SPTAN1	182810	SPECTRIN, ALPHA, NONERYTHROCYTIC 1	9q34.11
SRPX2	300642	SUSHI REPEAT-CONTAINING PROTEIN, X-LINKED, 2	Xq22.1
ST3GAL3	606494	ST3 BETA-GALACTOSIDE ALPHA-2,3-SIALYLTRANSFERASE 3	1p34.1
ST3GAL5	604402	ST3 BETA-GALACTOSIDE ALPHA-2,3-SIALYLTRANSFERASE 5	2p11.2
STX1B	601485	SYNTAXIN 1B	16p11.2
STXBP1	602926	SYNTAXIN-BINDING PROTEIN 1	9q34.11
SYN1	313440	SYNAPSIN I	Xp11.3-p11.2
SYNGAP1	603384	SYNAPTIC RAS-GTPase-ACTIVATING PROTEIN 1	6p21.32
SZT2	615463	SEIZURE THRESHOLD 2, MOUSE, HOMOLOG OF	1p34.2
TBC1D24	613577	TBC1 DOMAIN FAMILY, MEMBER 24	16p13.3
TBL1XR1	608628	TRANSDUCIN-BETA-LIKE 1 RECEPTOR 1	3q26.32
TCF4	602272	TRANSCRIPTION FACTOR 4	18q21.2
TNK2	606994	TYROSINE KINASE, NONRECEPTOR, 2	3q29
TPP1	607998	TRIPEPTIDYL PEPTIDASE I	11p15.4
TSEN54	608755	tRNA SPLICING ENDONUCLEASE 54, S. CEREVISIAE, HOMOLOG OF	17q25.1
UBE2A	312180	UBIQUITIN-CONJUGATING ENZYME E2A	Xq24
UBE3A	601623	UBIQUITIN-PROTEIN LIGASE E3A	15q11.2
UROD	613521	UROPORPHYRINOGEN DECARBOXYLASE	1p34.1
UROS	606938	UROPORPHYRINOGEN III SYNTHASE	10q26.2
WDR62	613583	WD REPEAT-CONTAINING PROTEIN 62	19q13.12
WWOX	605131	WW DOMAIN-CONTAINING OXIDOREDUCTASE	16q23.1-q23.2
ZEB2	605802	ZINC FINGER E BOX-BINDING HOMEOBOX 2	2q22.3

## Sheet: SuppleTable2
Supplementary Table S2. Clinical and demographic information of the patients
	Total (%)	Male	Female
Number of patients	74	41	33
Seizure onset (months)
0 < n ≤ 12 months	63 (85.1)	33	30
12 months < n ≤ 24 months	6 (8.1)	5	1
24 months < n ≤ 36 months	5 (6.8)	3	2
mean age (± standard deviation)	7.5 (± 7.8)	8.6 (± 8.2)	6.2 (± 7.3)
Global developmental delay	62 (83.8)	35	27
Absence of eye contact	17 (23.0)	9	8
Neonatal seizures	11 (15.0)	5	6
Febrile seizures	11 (15.0)	5	6
Status epilepticus	6 (8.1)	4	2
Premature death	2 (2.7)	1	1
Neonatal intensive care unit (NICU) stay	17 (23.0)	10	7
Syndromic classification
Infantile spasm	51 (68.9)	28	23
Dravet syndrome	2 (2.7)	1	1
Malignant migrating focal seizures in infancy (MMFI)	1 (1.4)	1	0
Doose syndrome	1 (1.4)	1	0
Unknown	19 (25.6)	10	9

## Sheet: SuppleTable3
Supplementary Table S3. Quality control matrices of NGS test results for all patients in this study
Parameters	Total reads (bam)	Mapped reads (bp, %)	Average quality (Phred score)	Average insert (bp)	On target (%)	% Covered (>20×)	Average depth	Median depth
Mean	8760028	8,043,083 (93.5%)	32.1	214.3	0.454	0.998	1179.3x	1006.7x
Standard deviation	2127416	2,262,913 (5.7%)	1.1	12.1	0.117	0.001	85.0x	77.3x

## Sheet: SuppleTable4
Supplementary Table S4. Diagnostic yield of targeted NGS according to types of epilepsy syndrome
Epilepsy syndrome	Total	Group 1 (Patients with positive genetic cause)	Group 2 (Patients without positive genetic cause)	Diagnostic yield (%)	List of affected genes (number of patients)
Infantile spasm	51	16	35	31.4	BRAT1 (1), CDKL5 (2), COL4A1 (1), DNM1 (1), GNAO1 (2), KCNQ2 (2), MECP2 (1), STXBP1 (3), WWOX (1), CNV (2)
Dravet syndrome	2	2	0	100	SCN1A (2)
MMFI	1	1	0	100	CHD2 (1)
Doose	1	1	0	100	KCNT1 (1)
Unknown	19	8	11	42.1	KCNT1 (1), PRICKLE2 (1), SLC9A6 (1), SCN8A (1), SYNGAP1 (2), ZEB2 (1), CNV (1)
MMFI, malignant migrating focal seizures in infancy; CNV, copy number variations

## Sheet: SuppleTable5
Supplementary Table S5. Clinical factors associated with genetic abnormalities
	Total	Group 1 (Patients with positive genetic cause, % within group 1)	Group 2 (Patients without positive genetic cause, % within group 2)	P-value
	74	28	46
Female	33	15 (53.6)	18 (39.1)	0.225
Seizure onset (months)				0.11
0 < n ≤ 12 months	63	23 (82.1)	40 (87.0)
12 months < n ≤ 24 months	6	1 (3.6)	5 (10.9)
24 months < n ≤ 36 months	5	4 (14.3)	1 (2.2)
mean age (± standard deviation)		8.2 (± 9.9)	7.1 (± 6.3)	0.567
Global developmental delay	62	25 (89.3)	37 (80.4)	0.517
Absence of eye contact	17	9 (32.1)	8 (17.4)	0.143
Neonatal seizures	11	5 (17.9)	6 (13.0)	0.738
Febrile seizures	11	8 (28.6)	3 (6.5)	0.016
Status epilepticus	6	3 (10.7)	3 (6.5)	0.667
Premature death	2	1 (3.6)	1 (2.2)	1
Neonatal intensive care unit (NICU) stay	20	7 (25.0)	10 (21.7)	0.746
